# Supplementary material for: High Throughput Mutagenesis for Identification of Residues Regulating Human Prostacyclin (hIP) Receptor Expression and Function
Source: PLoS One. 2014 Jun 2;9(6):e97973. doi: 10.1371/journal.pone.0097973 (PMC4041722; doi:10.1371/journal.pone.0097973)
Supplement: Table S1 — Worksheet to simulate the expected number and distribution of amino acids in mutagenesis libraries as a function of the mutation rate. Insert information in the yellow highlighted fields. (XLSX) [file pone.0097973.s001.xlsx]

## Sheet: HT-Mutagenesis Simulation prog.
	Table S1
	HT Mutagenesis simulation program		mutation frequency / kb				0.0013
			size of PCR fragment				1250		0.000975	<- AA mutation frequency rate (= 0.75 of H2 value)
			mutant library size				4000
			n° NT change	n° mutants	n° mutants
			per mutant	(%)	absolute
			0	0.196704	787
			1	0.320059	1280
	Input		2	0.260179	1041
	Fill in yellow fields (H2, H3, H4), click enter		3	0.140888	564
			4	0.0571726	229
			5	0.0185457	74
			6	0.00500923	20
			7	0.00115878	5
	Output		8	0.000234364	1
	A: Predicted % of mutants that have NT changes		9	4.20996e-05	0
	B: Predicted n° of mutants that have NT changes		10	6.80077e-06	0
	C: Predicted % of mutants that have AA changes
	D: Predicted n° of mutants that have AA changes		n° AA change	n° mutants	n° mutants
			per mutant	(%)	absolute
			0	0.295424	1182
	NT: nucleotide		1	0.360399	1442
	AA: amino acid		2	0.219657	879
			3	0.0891797	357
			4	0.0271332	109
			5	0.00659898	26
			6	0.00133636	5
			7	0.000231779	1
			8	3.51466e-05	0
			9	4.73359e-06	0
			10	5.73312e-07	0
